# Supplementary material for: Epigenetic Age Acceleration as a Modifiable Public Health Target: A Systematic Review and Meta-Analysis of Environmental, Behavioral, and Social Determinants with Development of the MEAB-Index
Source: Int J Mol Sci. 2026 Jun 2;27(11):5032. doi: 10.3390/ijms27115032 (PMC13256709; doi:10.3390/ijms27115032)
Supplement: Supplementary file 1 [file ijms-27-05032-s001.zip]

Archive with 4 entries (4 files):
- Supplementary Table S1. ΓÇö Pool A.pdf
- Supplementary Table S2.  ΓÇö Pool B.pdf
- Supplementary Table S3 ΓÇö Pool C.pdf
- Supplementary Table S4. ΓÇö Pool D.pdf
